# Supplementary material for: Solution-state methyl NMR spectroscopy of large non-deuterated proteins enabled by deep neural networks
Source: Nat Commun. 2024 Jun 13;15:5073. doi: 10.1038/s41467-024-49378-8 (PMC11176362; doi:10.1038/s41467-024-49378-8)
Supplement: Supplementary file 4 — Source Data [file 41467_2024_49378_MOESM4_ESM.xlsx]

## Sheet: Figure2c
HDAC-like synthetic spectra
True Positive (%)	False Negative (%)	False Positive (%)
98.08	1.92	1.92
100	0	0.97
100	0	0
99.15	0.85	0.85
100	0	0
100	0	1.02
100	0	0.92
99.1	0.9	0
97.27	2.73	1.82
99.04	0.96	0
100	0	0
100	0	0
98.92	1.08	0
100	0	0
100	0	0
99.03	0.97	0.97
100	0	0
98.23	1.77	0
99.19	0.81	1.61
100	0	0
99.01	0.99	0
95.5	4.5	5.41
91.67	8.33	1.85
91.01	8.99	1.12
100	0	0.94
100	0	0
98.18	1.82	0.91
100	0	2.04
100	0	1.89
100	0	1.01
100	0	0
100	0	1.01
100	0	0.96
93.91	6.09	0.87
100	0	0
100	0	0
99.03	0.97	0.97
99.06	0.94	0
99.01	0.99	0.99
100	0	0
96.33	3.67	6.42
100	0	1.06
100	0	0
98.29	1.71	0
100	0	0.93
100	0	0.98
100	0	1.06
100	0	0
100	0	0.95
99.1	0.9	0
100	0	0
100	0	0
100	0	0.91
100	0	0
100	0	0.95
100	0	1.87
93.4	6.6	0.94
100	0	3.64
100	0	0
100	0	0.98
100	0	1.89
100	0	0
100	0	2.04
100	0	0
98.98	1.02	1.02
98.11	1.89	0
99.09	0.91	0.91
100	0	0
98.25	1.75	0.88
100	0	1.8
99.07	0.93	0
100	0	0
100	0	0
100	0	0
100	0	0
100	0	0.89
99	1	0
100	0	0
100	0	0.86
100	0	0
100	0	0
97.27	2.73	0
100	0	0
100	0	0
100	0	0
100	0	0.93
100	0	0
94.38	5.62	2.25
99.03	0.97	0
100	0	0.84
100	0	0.93
100	0	0
99.06	0.94	0
91.92	8.08	4.04
100	0	0
100	0	0
100	0	0.9
100	0	1.9
100	0	0
97	3	0

## Sheet: Figure2d
MSG-like synthetic spectra
True Positive (%)	False Negative (%)	False Positive (%)
90.7	9.3	3.49
96.09	3.91	3.91
91.57	8.43	3.01
100	0	0.67
100	0	1.92
91.86	8.14	5.23
99.41	0.59	0
99.39	0.61	1.22
99.44	0.56	5.08
100	0	2.89
100	0	4.19
96.59	3.41	3.41
100	0	3.52
98.27	1.73	6.94
100	0	5.75
100	0	2.79
99.44	0.56	1.12
94.44	5.56	5.56
96.97	3.03	4.55
100	0	1.69
100	0	4.4
100	0	1.6
92.77	7.23	9.64
97.6	2.4	4.19
99.38	0.62	1.86
98.83	1.17	3.51
99.45	0.55	4.4
99.44	0.56	0.56
90.37	9.63	14.97
100	0	7.83
98.93	1.07	2.14
98.29	1.71	1.14
100	0	3.57
98.91	1.09	3.83
100	0	7.1
100	0	5
94.24	5.76	0.52
100	0	1.68
99.47	0.53	4.21
100	0	0.58
100	0	3.07
100	0	2.37
99.42	0.58	2.89
100	0	3.72
100	0	4.29
99.43	0.57	1.72
97.02	2.98	9.52
100	0	3.31
99.48	0.52	3.11
100	0	10
99.47	0.53	2.66
99.45	0.55	3.28
100	0	3.05
98.88	1.12	1.68
100	0	7.1
100	0	3.17
96.89	3.11	1.24
96.67	3.33	2.78
100	0	6.82
95.18	4.82	9.64
99.4	0.6	1.2
98.85	1.15	1.72
100	0	5.41
99.32	0.68	1.35
91.28	8.72	3.49
94.48	5.52	9.2
97.62	2.38	2.38
97.24	2.76	0.55
100	0	3.65
98.86	1.14	2.84
100	0	3.28
100	0	1.09
98.78	1.22	1.22
97.58	2.42	4.85
98.16	1.84	3.07
100	0	4.92
99.4	0.6	0.6
100	0	3.21
94.25	5.75	9.2
100	0	1.66
99.43	0.57	3.98
97.63	2.37	6.51
99.44	0.56	5
96.2	3.8	3.26
100	0	7.14
97.81	2.19	1.64
97.71	2.29	0.57
100	0	1.69
100	0	6.47
98.2	1.8	2.99
97.02	2.98	3.57
97.63	2.37	5.33
99.38	0.62	6.88
98.11	1.89	3.14
95.12	4.88	4.27
99.42	0.58	2.89
97.7	2.3	2.3
95.41	4.59	3.06
95.98	4.02	4.6
97.6	2.4	7.19

## Sheet: Figure5f
Distance (Å)	Normalized NOE cross-peak volume
3.2861	0.0112
3.4073	0.0329
3.4107	0.0109
3.4202	0.0527
3.4947	0.0532
3.5674	0.053
3.6	0.1681
3.6033	0.1093
3.6171	0.0455
3.6216	0.0401
3.6403	0.1236
3.6918	0.105
3.6918	0.1621
3.7286	0.1408
3.7521	0.0217
3.7795	0.1007
3.7833	0.0227
3.7858	0.0171
3.7873	0.0287
3.8237	0.0229
3.8508	0.2254
3.8714	0.0644
3.8755	0.0755
3.8888	0.0264
3.8896	0.0203
3.8984	0.0558
3.9	0.0236
3.9	0.1094
3.9078	0.0304
3.9078	0.0205
3.9112	0.029
3.9189	0.0107
3.929	0.3975
3.9317	0.0347
3.9842	0.0513
3.9907	0.0113
3.9956	0.0166
3.9997	0.0266
4	0.0609
4.0389	0.0299
4.0508	0.0864
4.0615	0.0546
4.0647	0.0238
4.0766	0.0111
4.0885	0.0272
4.1	0.0295
4.1	0.0219
4.1403	0.0376
4.1516	0.0041759
4.1627	0.1255
4.1726	0.0259
4.1802	0.0131
4.1936	0.054
4.2	0.0456
4.2	0.0204
4.2004	0.0096648
4.2212	0.0461
4.2353	0.0427
4.2448	0.006515
4.2539	0.0349
4.2931	0.055
4.2947	0.0033925
4.3	0.0135
4.3143	0.0261
4.3345	0.0471
4.3361	0.0837
4.3379	0.0367
4.3773	0.2911
4.3849	0.1375
4.4002	0.002185
4.4256	0.0699
4.432	0.0265
4.4345	0.0597
4.4406	0.009329
4.4435	0.0232
4.4449	0.0741
4.4549	0.0622
4.4815	0.0062076
4.5065	0.0763
4.5065	0.0725
4.5094	0.0329
4.5199	0.0025411
4.5912	0.0391
4.6459	0.0156
4.6692	0.2905
4.7	0.0719
4.7329	0.0098467
4.7403	0.0334
4.7403	0.0197
4.7581	0.0573
4.7648	0.0532
4.7715	0.0484
4.8	0.0307
4.8045	0.1455
4.8232	0.0205
4.8495	0.0149
4.8574	0.0169
4.9	0.0402
4.915	0.0050853
4.9312	0.0397
4.964	0.0033559
4.9911	0.0701
5.0381	0.223
5.0446	0.0072189
5.0816	0.00091637
5.0865	0.0367
5.1	0.0166
5.1137	0.0326
5.1543	0.0134
5.1559	0.0124
5.156	0.0075024
5.1618	0.0095145
5.165	0.1143
5.1654	0.0151
5.1689	0.0279
5.177	0.041
5.1965	0.0412
5.2273	0.0036135
5.3494	0.0113
5.3755	0.0066682
5.3967	0.0895
5.4	0.0121
5.4128	0.0553
5.4285	0.0147
5.4519	0.0087738
5.4968	0.0044898
5.5184	0.0109
5.5549	0.0055031
5.6	0.0044986
5.6143	0.0289
5.6472	0.0065801
5.6711	0.0252
5.7	0.0069915
5.7886	0.0113
5.8074	0.0051463
5.8379	0.0287
5.9074	0.0231
5.9285	0.0144
5.9456	0.019
6	0.0089859
5.7	0.0112
6.5	0.0518
6.6	0.0141
6.7	0.0078543
7.5	0.0292
7.8	0.0569
